# Supplementary material for: Dielectric Permittivity, AC Electrical Conductivity and Conduction Mechanism of High Crosslinked-Vinyl Polymers and Their Pd(OAc)2 Composites
Source: Polymers (Basel). 2021 Sep 5;13(17):3005. doi: 10.3390/polym13173005 (PMC8434503; doi:10.3390/polym13173005)
Supplement: Supplementary file 1 [file polymers-13-03005-s001.zip]

Archive with 1 entries (1 files):
- polymers-1355195-supplementary.pdf
